# Supplementary material for: Shear Wave Elastography in the Diagnosis of Peripheral Neuropathy in Patients With Chronic Kidney Disease Stage 5
Source: Front Endocrinol (Lausanne). 2022 Jun 23;13:899822. doi: 10.3389/fendo.2022.899822 (PMC9259929; doi:10.3389/fendo.2022.899822)
Supplement: Supplementary file 1 [file Table_1.xlsx]

## Sheet: general characters
group	number	medical No.	Gender	Age	group No.	year on dialysis	Hb	Hct	Renal function		The electrolyte				β-2	PTH	Blood fat			liver function
									BUN	Cr	Ca	P	Na	K			Chole	Trigly	LDL-C	TP	Alb
UPN	1	316938	2	65	1	9	95	0.319	5.59	291	1.85	0.75	135.2	3.4		19.84	3.31	1.66	1.62	50.7	17.9
	2	413464	1	50	1	2	56	0.175	28.89	777	1.48	2.15	132.1	5.25	25.18	575	4.55	0.41	2.4	50.9	23.8
	3	686206	1	37	1	2	109	0.342	50.4	1673	2.38	3.08	138.6	6.24	23.56	265	6.35	1.79	4.34	69.5	45.7
	4	419813	1	78	1	4.5	81	0.264	25.1	919	2.28	1.45	142.4	6.06	16.64	579.6				62.7	31.2
	5		2		1		116	0.357	25.7	946	2.2	2.26		5.08	18.56	410.8
	6	325515	1	73	1	5	131	0.396	6.23	389	2.36	0.62	138.8	2.89	14.32	91.4	3.53	1.9	1.66	70.4	46.4
	7	627397	1	69	1	2.5	162	0.504	32.2	809	2.15	3.49	138.7	6.5		695	2.91	0.76	1.7	80.3	50.3
	8	327992	1	56	1	7	126	0.362	40.5	1049	2.16	3.28	135	6.09	23.5	239	6.72	1.53	4.27	69.1	42.1
	9	231336	2	57	1	2	85	0.27	36.9	875	3.15	2.18	145.7	7.48	27.94	84.3	6.03	0.97	3.33	73.9	46.6
	10	300492	1	47	1	9	102	0.307	32.9	1077	2.02	2.32	145.3	5.16	27.41	17.4	3.56	5.97	0.6	70.1	39.7
	11	658287	2	58	1	2.5	141	0.432	25.2	793	2.43	2.62	136.7	1.2		32.3	5.54	2.67	3.74	67.1	41.7
	12	581885	1	70	1	1	103	0.324	21.5	589	2.2	1.39	140.3	4.87		37.5	3.82	1.83	2.16	63.4	42.3
	13	821439	2	62	1	0.5	120	0.365	30.1	991	2.31	2.21	139.7	4.67		104	2.97	0.19	1.68	59.8	44.3
	14	382838	1	39	1	8	101	0.304	41.2	1390	1.77	2.68	137.2	5.02	22.72	6.12	3.03	1.6	1.54	60	39.6
	15	838979	1	57	1	0.75	135	0.404	29.8	789	1.82	2.77	132	6.24	19.82	439	2.71	0.38	0.84	65.5	38.5
	16	870929	2	51	1	0.04	75	0.226	31.28	1115	1.9	2.7	141.3	6.31		201	5.59	1.31	2.97	52.9	29.3
	17	380823	1	68	1	4.5	91	0.27	15	724	2.51	0.98	142.9	7.02	23.16		3.77	1.44	2.24	58.2	33.4
	18	499149	2	49	1	6.5	115	0.34	29.7	981	2.12	2.44	136.5	5.19		120	2.94	2.59	1.39	70.3	41
	19	626346	2	58	1	2.5	107	0.35	32.1	1067	2.57	3.57	139.2	5.99	22.21	143	4.58	1.73	2.67	69	39.1
	20	811563	1	48	1	1	132	0.415	26.44	915	1.93	2.3	143.1	5		313	4.4	1.98	2.15	76.1	49.6
	21	314734	2	69	1	3.5	125	0.379	13.72	720	2.17	1.32	130.1	3.84	28.18	128	3.27	1.76	1.74	66.1	40.5
	22	462376	1	40	1	4	134	0.387	32.4	1026	2.66	1.99	140.7	4.46	21.98	444	2.5	3.66	4.66	67.5	40.8
	23	382517	1	59	1	3	126	0.394	16.58	768	2	1.36	138.7	6.07	22.22		6.36	1.29	3.47	58.7	37.4
	24	318606	1	55	1	8	121	0.377	27.7	1029	2.27	2.49	146.2	6.07	23.03	147	3.91	1.7	2.34	67.5	37.9
	25	609148	1	34	1	4	112	0.331	23.2	615	2.09	1.82	138.9	4.49		65.9	4.96	1.87	2.83	63.9	38.5
non-UPN	1	618590	1	46	2	2.5	90	0.265	34.1	964	2.1	2.84	143.3	6.15	22.99	191.2	2.43	0.71	1.24	56.8	41.1
	2	667819	2	56	2	1.25	113	0.373	32.2	1012	2.64	2.97	139.6	1.37	23.93	66.3	4.34	1.26	2.66	64.6	39.8
	3	431786	2	44	2	3	83	0.252	31.8	1056	2.24	2.46	141.4	3.97		61.51	4.04	1.73	2.05	67.3	43.8
	4	846020	1	68	2	1	125	0.409	20.94	652	1.93	1.77	140.6	5.42		363	2.39	0.62	1.36	58.2	34.5
	5	419381	1	51	2	6	109	0.344	28.3	1165	2.18	2.5	147.8	5.64		179				72.9	45
	6	845075	1	70	2	0.58	158	0.504	20.4	741	2.07	2.02	139	4.17	16.72	109	4.94	1.6	2.93	64.6	40.2
	7	822978	2	60	2	1.17	117	0.328	17.95	804	2.8	1.54	143.3	3.79	28.04		5.07	2.54	2.9	72.1	41.4
	8	406762	2	43	2	0.83	111	0.349	32.2	1288	2.61	1.87	137.1	5.56	21.8	314	5.1	1.39	1.16	65.4	39.5
	9	869677	1	28	2	0.04	82	0.256	25.86	1346	2.26	2.3	141.5	4.53		570	2.74	2.48	1.15	60.3	36.6
	10	610478	1	76	2	2.5	100	0.325	36.5	1044	1.98	2.38	140.5	5.78	22.6	180.4	2.55	0.56	0.82	61.9	35.9
	11	875724	2	62	2	0.25	97	0.294	33.68	866	2.18	2.36	140	5.46		192	4.19	0.88	1.73	66.4	44.6
	12	881582	1	29	2	0.08	103	0.306	10.94	1082	2.26	2.27	138.1	4.23			5.86	5.22	2.59	63.9	40.5
	13	883046	1	46	2	5	57	0.168	38.3	1094	1.34	2.27	150.6	3.49		320	5.17	1.05	3.66	39.4	25.3
	14	243081	2	61	2	0.16	114	0.333	17.1	590	2.21	1.28	139.4	4.38			6.21	1.32	4.08	54	33.9
	15	880039	1	21	2	0.16	103	0.299	19.5	877	2.23	1.92	143.4	4.26			2.96	0.78	1.38	53.7	32.6
Healthy control	1	675875	1	45	3		102	0.305	5.34	82	2.16	1.54	141.8	4.2			4.12	1.09	0.36	62.5	35.3
	2	493661	2	57	3		128	0.405	6.45	72	2.46		139.1	4.13			5.46	1.21	2.81	70	45.2
	3	877510	2	59	3		139	0.49	3.4	59	2.31		143.3	3.93			5.97	1.49	4.44	71	42
	4	877979	1	77	3		106	0.356	3.73	91	1.97		142.9	2.93			3.41	0.76	2.12	59.6	26.6
	5	504859	2	78	3		116	0.334	5.3	62	2.1		141	4.06			3.22	0.98	2.1	52	29.5
	6	873074	2	46	3		122	0.365	3.85	56	2.17		136.9	4.39	2.07					60.5	35.5
	7	878146	1	56	3		125	0.325	5.95	79	2.23		144.7	4.61			3.44	0.83	1.94	64.3	41.9
	8	878296	1	53	3		119	0.336	5.33	102	2.17		140.6	4.24			4.95	1.02	0.38	61	35.1
	9	878363	2	60	3		136	0.387	6	52	2.4		144.6	3.58			4.8	0.73	2.99	75.4	46.9
	10	878369	1	54	3		127	0.368	4.96	64	2.25	1.52	142.9	4.1			4.97	1.55	2.54	62.7	40.9
	11	880591	2	46	3		135	0.381	3.85	56	2.2		141.1	3.49			4.65	0.28	2.42	68.8	42.3
	12	876885	1	56	3		154	0.444	5.14	65	2.36		138.7	4.46			5.42	1.1	2.45	45.7	29.2
	13	880182	2	56	3		133	0.409	5.36	71	2.36		143.4	4			6.39	1.28	3.05	73.3	44.5
	14	508646	1	51	3		149	0.432	3.82	81	2.3		143	4.03			3.73	0.84	1.82	61.3	37.8
	15	876570	1	44	3		134	0.393	3.4	80	2.2		141.7	4.69			4.04	1.47	2.36	68.6	42.4
	16	879331	2	46	3		105	0.318	3.75	52	2.23		142.6	3.97			4.7	1.13	2.7	65.4	40.7

## Sheet: US and SWE values
group	Number	SWE(kPa)-right				US-right				SWE(kP)-left				US-left
		1	2	3	mean	CSA(cm2)	D1(cm)	D2(cm)	C(cm)	1	2	3	mean	CSA(cm2)	D1(cm)	D2(cm)	C(cm)
1	1	92	79.51	85.41	85.64	0.21	0.52	0.43	1.77	84.23	87.21	88.76	86.7333	0.2	0.5	0.4	1.74
1	2	57.21	58.46	60.12	58.5967	0.19	0.51	0.33	1.71	59.23	61	57.65	59.2933	0.2	0.52	0.35	1.7
1	3	51.26	74.71	67.45	64.4733	0.18	0.5	0.34	1.67	68.98	70.45	65.24	68.2233	0.19	0.53	0.36	1.69
1	4	53.46	46.54	50.31	50.1033	0.18	0.5	0.36	1.69	48.14	57.47	55.51	53.7067	0.17	0.5	0.31	1.68
1	5	78.71	76.41	79.84	78.32	0.27	0.5	0.43	1.76	52.22	68.24	70.71	63.7233	0.23	0.6	0.48	2
1	6	86.95	65.44	78.58	76.99	0.18	0.4	0.27	1.53	89.97	72	86.45	82.8067	0.17	0.52	0.35	1.7
1	7	63.81	71.88	68.75	68.1467	0.2	0.65	0.47	1.74	75.84	74.22	68.41	72.8233	0.24	0.54	0.43	1.8
1	8	59.57	50.69	39.48	49.9133	0.2	0.53	0.42	1.77	97.77	54.51	51.74	68.0067	0.18	0.55	0.35	1.73
1	9	38.4	60.63	57.33	52.12	0.2	0.66	0.47	1.75	62.5	46.66	45.23	51.4633	0.21	0.68	0.42	1.84
1	10	50.64	46.41	48.18	48.41	0.19	0.6	0.36	1.7	62.53	55.07	46.31	54.6367	0.2	0.54	0.39	1.72
1	11	34.53	46.48	42.84	41.2833	0.19	0.54	0.39	1.68	33.94	35.12	50.76	39.94	0.27	0.66	0.46	2.05
1	12	78.15	92.78	87.74	86.2233	0.26	0.61	0.47	1.77	57.23	73.28	75.63	68.7133	0.24	0.59	0.36	1.9
1	13	54.8	34.68	57.44	48.9733	0.2	0.53	0.37	1.73	35.36	33.99	38.51	35.9533	0.22	0.61	0.33	1.92
1	14	74.75	71.57	72.84	73.0533	0.36	0.69	0.51	2.32	88.09	96.24	76.04	86.79	0.2	0.56	0.38	1.76
1	15	57.06	77.77	86.18	73.67	0.11	0.65	0.22	1.54	67.8	74.6	68.75	70.3833	0.13	0.43	0.29	1.57
1	16	39.04	46.48	38.03	41.1833	0.31	0.71	0.42	2.25	33.77	38.46	27.46	33.23	0.17	0.59	0.37	1.6
1	17	101.75	106.57	99.78	102.7	0.3	0.57	0.37	1.78	99.87	95.32	101.21	98.8	0.31	0.56	0.38	1.79
1	18	55.45	59.74	60.57	58.5867	0.23	0.41	0.26	1.7	51.36	49.99	58.21	53.1867	0.24	0.42	0.35	1.8
1	19	58.89	44.83	36.04	46.5867	0.27	0.65	0.55	1.89	47.51	40.33	47.19	45.01	0.26	0.6	0.44	1.83
1	20	69.33	76.66	63.53	69.84	0.14	0.51	0.32	1.55	71.29	61.99	55.66	62.98	0.24	0.63	0.45	1.98
1	21	41.12	59.78	45.41	48.77	0.26	0.59	0.45	1.99	70.09	53.9	44.97	56.32	0.23	0.63	0.4	1.87
1	22	60.28	76.44	90.39	75.7033	0.35	0.72	0.54	2.23	100.39	102.9	141.03	114.773	0.31	0.62	0.54	2.08
1	23	122.61	88.88	75.84	95.7767	0.21	0.54	0.39	1.72	80.45	42.57	76.8	66.6067	0.22	0.53	0.42	1.81
1	24	80.62	74.57	47.3	67.4967	0.22	0.4	0.24	1.73	89.56	53.45	56.52	66.51	0.18	0.31	0.28	1.58
1	25	96.14	56.37	76.26	76.2567	0.19	0.5	0.37	1.66	61.51	54.45	59.47	58.4767	0.15	0.57	0.3	1.65
2	1	72.08	59.75	65.89	65.9067	0.2	0.5	0.46	1.97	81.91	68.5	70.28	73.5633	0.21	0.5	0.35	1.7
2	2	58.32	61.8	51.23	57.1167	0.25	0.6	0.39	1.91	48.66	68.5	56.52	57.8933	0.29	0.68	0.45	2.07
2	3	35.62	40.23	37.85	37.9	0.17	0.5	0.33	1.81	45.32	37.89	39.87	41.0267	0.19	0.51	0.35	1.8
2	4	41.89	39.87	42.59	41.45	0.19	0.52	0.36	1.8	45.64	38.59	41.28	41.8367	0.18	0.5	0.38	1.75
2	5	44.83	50.57	47.71	47.7033	0.18	0.55	0.34	1.86	86.69	78.4	43	69.3633	0.26	0.68	0.43	2.16
2	6	42.01	35.03	46.47	41.17	0.2	0.69	0.54	1.76	61.43	65.65	43.21	56.7633	0.2	0.58	0.42	1.69
2	7	50.28	48.57	46.94	48.5967	0.17	0.5	0.34	1.57	45.69	49.86	47.43	47.66	0.19	0.51	0.33	1.7
2	8	35.42	37.91	42.81	38.7133	0.18	0.51	0.35	1.64	36.57	38.91	37.64	37.7067	0.2	0.51	0.36	1.8
2	9	42.31	38.76	40.83	40.6333	0.19	0.51	0.34	1.67	41.39	37.51	39.99	39.63	0.21	0.53	0.38	1.82
2	10	65.54	53.76	63.77	61.0233	0.16	0.55	0.31	1.53	67.09	60.9	73.77	67.2533	0.15	0.51	0.33	1.49
2	11	43.06	42.63	38.17	41.2867	0.26	0.62	0.45	1.92	42.9	41.89	44.31	43.0333	0.33	0.66	0.53	2.14
2	12	42.4	49.43	48.66	46.83	0.22	0.6	0.42	1.81	59.16	48.87	36.83	48.2867	0.26	0.65	0.43	1.99
2	13	46.46	53.32	39.43	46.4033	0.26	0.64	0.5	1.92	44.82	36.29	39.27	40.1267	0.22	0.6	0.47	1.75
2	14	45.23	41.98	37.59	41.6	0.24	0.61	0.41	1.9	49.87	41.27	39.67	43.6	0.23	0.61	0.47	1.87
2	15	44.41	47.45	40.37	44.08	0.25	0.62	0.47	1.89	49.15	40.46	45.29	44.97	0.21	0.64	0.45	1.91
3	1	32.94	42.36	34.87	36.7233	0.17	0.53	0.33	1.59	28.69	32.16	31.89	30.9133	0.21	0.59	0.39	1.86
3	2	28.42	34.28	36.21	32.97	0.19	0.64	0.37	1.73	31.09	38.84	38.79	36.24	0.25	0.66	0.42	1.89
3	3	30.78	34.13	33.92	32.9433	0.17	0.51	0.38	1.76	37.36	39.76	35.41	37.51	0.19	0.53	0.45	1.64
3	4	42.11	30.66	27.25	33.34	0.22	0.57	0.37	1.84	51.05	36.5	48.34	45.2967	0.2	0.51	0.4	1.79
3	5	34.48	24.27	26.32	28.3567	0.23	0.57	0.45	1.76	39.75	33.13	38.49	37.1233	0.2	0.58	0.43	1.72
3	6	33.18	34.3	41.21	36.23	0.15	0.53	0.29	1.45	35.96	40.82	37.02	37.9333	0.17	0.48	0.35	1.72
3	7	20.95	28.63	26.56	25.38	0.22	0.62	0.37	1.86	31.16	28.94	32.65	30.9167	0.2	0.55	0.36	1.74
3	8	23.99	25.95	23.2	24.38	0.17	0.58	0.32	1.75	35.17	30.97	32.49	32.8767	0.21	0.6	0.36	1.77
3	9	22.97	36.04	41.37	33.46	0.21	0.62	0.35	1.7	18.03	19.35	25.72	21.0333	0.21	0.63	0.43	1.75
3	10	22.4	17.82	13.89	18.0367	0.2	0.47	0.43	1.67	26.79	34.58	32.05	31.14	0.22	0.49	0.41	1.74
3	11	26.42	32.64	41.59	33.55	0.19	0.62	0.37	1.74	28.48	29.32	29.37	29.0567	0.23	0.62	0.4	1.88
3	12	23.28	21.55	39.99	28.2733	0.21	0.55	0.39	1.73	41.82	33.7	23.62	33.0467	0.29	0.6	0.52	1.99
3	13	48.39	32.16	44.06	41.5367	0.3	0.68	0.45	2.1	38.79	22.95	34.68	32.14	0.26	0.58	0.53	1.88
3	14	36.02	36.54	35.61	36.0567	0.21	0.64	0.46	1.81	43.13	51.29	57.48	50.6333	0.2	0.54	0.44	1.71
3	15	36.25	31.48	42.1	36.61	0.17	0.52	0.37	1.55	44.77	37.84	36.26	39.6233	0.22	0.51	0.39	1.69
3	16	33.88	35.58	42.15	37.2033	0.16	0.51	0.29	1.66	30.19	36.64	40.34	35.7233	0.15	0.52	0.34	1.6
